# Supplementary material for: Energy Management Education in Persons with Long COVID-Related Fatigue: Insights from Focus Group Results on Occupational Therapy Approach
Source: Healthcare (Basel). 2024 Jan 9;12(2):150. doi: 10.3390/healthcare12020150 (PMC10815414; doi:10.3390/healthcare12020150)
Supplement: Supplementary file 1 [file healthcare-12-00150-s001.zip]

Archive with 1 entries (1 files):
- healthcare-2777875-supplementary.pdf
